# Supplementary material for: Induced clustering of SHP2-depleted tumor cells in vascular islands restores sensitivity to MEK/ERK inhibition
Source: J Clin Invest. 2025 Mar 25;135(10):e181609. doi: 10.1172/JCI181609 (PMC12077907; doi:10.1172/JCI181609)
Supplement: Supporting data values [file jci-135-181609-s259.xlsx]

## Sheet: Figure 1B
Tumor volume×100 (mm3 )
	p-LKO							shSHP2-#1							shSHP2-#2
	Mouse No.							Mouse No							Mouse No
Days	1	2	3	4	5	6		1	2	3	4	5	6	7	1	2	3	4	5	6	7
9	0.404335	0	0	0.100172	0.323843	0.251291		0.313637	0.235667	0	0	0.408234	0	0	0.155381	0	0	0.230461	0.453257	0.167621	0
11	1.94443	0.399087	0	0.237057	1.74711	1.06726		1.28472	0.706808	0	0.569753	0.749013	0.40645	1.29453	0.991596	0.249288	0.47703	0.628204	0.42698	1.45821	0.268272
13	2.30213	0.730302	0.415603	0.670504	1.73334	0.803329		2.21777	1.34221	0	0.805865	1.59313	1.13114	2.95857	0.981113	0.459543	2.50616	1.83102	0.91638	3.12374	0.669361
15	2.64286	0.398654	2.11939	3.78572	4.12154			2.64217	2.22552	0	2.4056	2.75557	2.76934	4.03743	1.92413	0.993546	2.89811	3.7072	2.09079	5.01583	1.10531
17	2.80817	2.13864	2.21581	7.79535	4.46476			4.03509	0.252406	4.82838	5.94141	8.36323			5.719	4.59496	12.0356	6.07097	5.32541	13.7648	2.69401
19	5.74755	3.18562	8.08454	17.9464	11.2652			4.85076	0.91592	6.91744	8.29093				9.35945	6.97833	19.6596	9.55591	9.04588	18.3687	3.85914
21	11.0884	7.18391	13.7025	21.4929	19.8698			16.9897	2.2162	22.1398					16.4689	7.88474	24.6108	18.7731	14.5289	26.6254	10.948

## Sheet: Figure 1C
p-LKO	#1	#2
1.05	2.73	2.23
1.47	0.68	1.68
2.21	2.62	3.12
2.89		2.24
3.02		1.83
		3.48
		1.24

## Sheet: Figure 1F
shSHP2 #2	shSHP2 #1	p-LKO		shSHP2 #2	shSHP2 #1	p-LKO
1.32256	3.2706	0.2687		0.88462	1.05669	1.44975
1.04055	0.6674	0.747		1.45815	1.13048	2.06808
0.447655	1.0564	1.1288		0.915915	1.06906	1.56784
1.08709	2.8425	1.3338		0.992571
0.625229	0.5551	3.5537
0.360966	0.879	5.2647
0.28019	0.2637	0.625
0.441647	1.5675	2.9663
1.21622	0.6035	1.1744
3.44057	1.0296	0.6772
1.89934	1.0218	0.526
0.476933	1.0721	0.4196
0.599098	1.0872	1.4873
0.662708	0.6267	1.3333
0.357628	0.3246	1.6064
1.38407	0.384	0.7198
0.276661	0.7284	0.8137
0.412178	0.9812	1.1748
0.605297	0.215	0.4169
0.755692	1.9576	2.0906
0.723721	0.109057	4.3033
0.824353	0.650311	1.9126
0.594442	2.36692	2.2625
1.29001	1.88894	2.1104
0.453857	1.28155	2.9445
1.46641	2.6475	1.3112
3.32184	4.29592	2.2342
2.3591	3.38421	2.1854
1.99213	0.276566	2.6677
2.60668	0.127506	2.1695
2.78215	0.295858	3.5525
0.986767	0.162029	1.4846
0.928497	0.163746	0.7958
0.196838	0.149632	0.7486
1.20382	2.58388	1.0278
2.17094	0.465159	3.401
2.4848	0	0.6663
0.790977	0.403976	2.7966
3.1352	0.226498	3.9683
1.42231	0.191975	1.3407
0.931549	1.0252	0.232887
0.718403	0.3438	0.769138
0.075245	0.245953	0.133991
2.50092	0.57106	1.80263
1.24311	0.038719	2.0906
1.43127	1.76706	1.9167
0.166225	1.00689	1.36852
0.952721	1.52607	1.45321
0.941372	6.51831	3.34444
2.56538	2.51824	3.24516
2.70681	2.842	1.07517
0.981998	1.44062	2.72134
1.44091	0.616074	1.30682
1.18637	1.2701	0.489235
0.432301	2.88639
0.702381	1.0025
0.575733	1.78309
0.839329	0.579166
0.629616	1.04494
0.851059	0.599098
0.1791	1.12047
0.826836	1.72119
1.36757	1.69182
0.264072	0.744152
0.33884	0.212574
0.609684	0.384426
1.27134	1.03693
1.31617	0.760174
3.5347	1.15938
1.05066	1.56832
1.85875	0.749493
2.5156	1.51882
0.827503	0.425911
0.43087	0
0.815487	0.740719
0.837898	0.858402
0.883198	1.54085
1.22871	1.54085
0.023049	0.485516
0.112414	0.50745
0.47226	1.19381
1.26562	0.489426
0.899792	0.569534
0.610161	1.00079
0.879097	0.575447
1.22118	1.38006
0.697994	1.94435
1.24121	0.688648
1.82781	0.614166
1.56612	1.86768
0.571156	0.430679
	0
	0.735092
	0.363255
	0.39053
	1.06735
	0.432014
	0.710678
	0.366306
	2.10819
	0.768757

## Sheet: Figure 1I
	p-LKO					shSHP2
	Mouse No.					Mouse No.
Days	1	2	3	4		1	2	3	4	5	6	7	8
7	0.405079	0.148272	0	0		0	0.33422	0	0.444734	0.577605	0.729026	0.379925	0.126833
10	0.500314	0.328938	0	0		0.34515	0.325775	0.135183	0.607582	0.789929	0.497622	0.235008	0
13	0.804823	0.228074	0.19577	0.106032		0.876241	0.5491	0.334684	1.62755	0.949442	0.568994	0.423281	0.090066
16	1.98486	0.753601	0.675036	0.253885		1.60271	0.651596	0.538076	2.31193	2.47464	3.32836	1.7321	0.293903
17	2.97446	1.81449	1.09316	0.4504		2.4906	0.665374	0.452495	4.41101	2.90097	4.24743	3.66293	0.671223
18	3.36719	0.833308	0.709796	0.61306		1.62469	0.418351	0.377833	6.35757	3.12062	4.85783	2.93708	0.653139
19	4.57103	1.79886	1.36424	0.598828		1.71988	0.909029	1.32142	8.9944	3.1951	6.67539	5.05357	0.61306
20	5.7384	2.39307	1.31865	0.766689		2.63738	0.885204	0.929734	8.63762	5.32882	7.72542	5.95503	1.50115
23	7.88171	5.03172	1.81626	1.24138		2.91586	1.10691	1.49094	15.8315	11.2247	16.8087	12.1951	1.61834
24	7.95918	5.16897	2.04472	2.81905		3.05663	1.42237	1.58911	21.5386	18.9456	27.1858	15.5524	1.85639

## Sheet: Figure 1J
p-LKO	shSHP2
1.2	0.5
0.7	0.2
0.2	0.3
0.4	1.5
	2.9
	0.5

## Sheet: Figure 1K
shSHP2	p-LKO
0.275	1
0.459	1.259
0.46	0.938
0.295
0.874
0.121

## Sheet: Figure 1M
p-LKO	shSHP2	p-LKO	shSHP2		p-LKO	shSHP2
3.35522	1.78156	3.35522	1.78156		4.00947	1.23796
4.78907	1.97248	4.78907	1.97248		3.12916	2.66594
4.39062	0.779438	4.39062	0.779438		4.32484	2.16802
5.63583	0.605679	5.63583	0.605679
1.57785	0.895691	1.57785	0.895691
2.64435	2.25172	2.64435	2.25172
2.64301	0.961781	2.64301	0.961781
1.49956	1.15461	1.49956	1.15461
2.6722	0.930405	2.6722	0.930405
1.97783	1.50614	1.97783	1.50614
1.80988	1.0726	1.80988	1.0726
3.77083	1.0808	3.77083	1.0808
1.21822	0.717831	1.21822	0.717831
2.13766	1.62077	2.13766	1.62077
4.10042	1.58558	4.10042	1.58558
4.71926	1.91984	4.71926	1.91984
4.73604	4.86088	4.73604	4.86088
3.4955	1.4636	3.4955	1.4636
4.04787	2.87304	4.04787	2.87304
1.27382	2.08569	1.27382	2.08569
2.98615	1.19572	2.98615	1.19572
2.35949	1.4164	2.35949	1.4164
4.07562	1.44548	4.07562	1.44548
2.66094	3.09973	2.66094	3.09973
0.755024	2.00529	0.755024	2.00529
2.33974	2.73352	2.33974	2.73352
0.856113	2.84166	0.856113	2.84166
1.05171	0.226974	1.05171	0.226974
1.92223	0.430298	1.92223	0.430298
0.846767	0.699425	0.846767	0.699425
2.23866	0.48275	2.23866	0.48275
1.63383	2.20909	1.63383	2.20909
2.06451	1.59893	2.06451	1.59893
4.5928	3.70102	4.5928	3.70102
2.61374	1.50032	2.61374	1.50032
4.42162	4.037	4.42162	4.037
2.84653	2.77338	2.84653	2.77338
2.84042	2.30408	2.84042	2.30408
3.70941	1.20983	3.70941	1.20983
3.79143	1.38559	3.79143	1.38559
2.82707	6.44035	2.82707	6.44035
5.61218	2.96888	5.61218	2.96888
3.79524	0.597668	3.79524	0.597668
5.58929	1.35269	5.58929	1.35269
6.11916	0.953579	6.11916	0.953579
4.17633	1.61705	4.17633	1.61705
3.64265	2.35863	3.64265	2.35863
7.49702	3.59249	7.49702	3.59249
5.08728	4.01239	5.08728	4.01239
6.74286	0.091076	6.74286	0.091076
5.0045	1.11694	5.0045	1.11694
4.89731	0.333977	4.89731	0.333977
3.03268	0.234795	3.03268	0.234795
8.5186	0.3932	8.5186	0.3932
6.41518	0.2244	6.41518	0.2244
5.07507	0.284195	5.07507	0.284195
7.56111	0.948143	7.56111	0.948143
10.2367	2.70681	10.2367	2.70681
6.96983	1.76735	6.96983	1.76735
6.01769	2.3901	6.01769	2.3901
6.93512	2.01302	6.93512	2.01302
4.44336	2.07148	4.44336	2.07148
7.50122	0.934219	7.50122	0.934219
11.227	0.757313	11.227	0.757313
	1.84031		1.84031
	0.843716		0.843716
	0.191975		0.191975
	6.75592		6.75592
	2.68717		2.68717
	2.72846		2.72846
	1.85986		1.85986
	2.32811		2.32811
	0.878906		0.878906
	0.772572		0.772572
	0.563049		0.563049
	0.516415		0.516415
	1.50499		1.50499
	0.36726		0.36726
	2.90699		2.90699
	5.84822		5.84822
	2.99406		2.99406
	1.90401		1.90401
	0.490475		0.490475
	1.45979		1.45979
	1.44453		1.44453
	0.161362		0.161362
	1.18484		1.18484
	0.866985		0.866985
	0.969601		0.969601
	1.30606		1.30606
	0.121593		0.121593
	0.619316		0.619316
	1.41888		1.41888
	1.12772		1.12772
	0.201797		0.201797
	0.564957		0.564957
	2.03219		2.03219
	0.511837		0.511837
	0.664806		0.664806
	0.82283		0.82283
	4.19273		4.19273
	4.16336		4.16336
	4.1729		4.1729
	8.58841		8.58841
	3.9608		3.9608
	3.31001		3.31001
	4.08134		4.08134
	3.93715		3.93715
	4.38881		4.38881
	4.04053		4.04053
	4.74358		4.74358
	4.09317		4.09317
	7.69234		7.69234
	4.38499		4.38499
	3.44887		3.44887
	3.33099		3.33099
	8.37173		8.37173
	6.01921		6.01921
	4.77028		4.77028
	7.84683		7.84683

## Sheet: Figure 1N
p-LKO	shSHP2		p-LKO	shSHP2
1.18217	6.55975		2.24121	4.61718
2.60849	3.52402		3.21178	2.27852
1.72691	2.53754		4.40182	4.46671
2.93694	7.75833
3.18565	5.40657
1.4183	1.91688
2.03514	1.34964
1.60446	2.01683
2.26822	3.40843
3.44582	1.91307
2.99721	1.64642
2.9747	2.55661
3.13072	3.3184
1.87149	2.25182
3.65028	2.04544
4.37508	2.65274
1.76811	8.28552
1.01318	1.82419
3.55034	3.48129
6.78673	6.08978
4.96063
2.36168
1.70021
1.33972
8.56018
8.59032
7.29103
2.34642
1.41716
5.45082

## Sheet: Figure 1O
					p-LKO			shSHP2
					Mouse No.			Mouse No.
				Days	1	2	3	1	2	3	4	5	6	7	8
				17	5.52	5.16	4.04	4.34	3.36	4.51	0	5.02	8.37	5.37	6.05
				19	6.07	5.82	5.59	5.22	3.43	4.27	0	6.12	11.23	4.21	9.26
				21	7.98	8.21	7.62	4.49	4.33	4.01	0	7.37	13.34	5.46	9.66
				23	8.2	10.19	7.96	4.29	4.52	5.16	0	9.32	13.28	6.39	10.57
				26	10.36	12.22	8.37	4.49	5.29	6.45	5.05	11.5	11.64	6.61	11.3
				30	12.07	10.13	8.9	3.92	5.37	8.47	4.22	12.21	11.57	7.01	13.58
				32	15.14	13.38	12.27	4.55	5.5	7.02	6.56	13.49	15.65	9.66	14.57
				34	18.62	16.25	16.18	6.33	5.41	12.66	7.51	16.66	20.76	11.57	17.96
				36	20.19	20.03	20.63	7.25	6.25	15.28	8.76	17.27		13.23	20.63
				40				12.45	8.25	20.14	12.59	20.99		14.25
				42				13.18	11.33		13.47			15.13
				46				15.27	11.99		15.54			17.32
				48				16.61	18.1		19.56			18.46
				50				16.42	18.46		20.25			20.65
				54				20.4	21.26

## Sheet: Figure 1P
shSHP2	p-LKO			shSHP2	p-LKO
0.474535	2.09202			1.44655	1.98046
1.90406	2.23225			1.16163	2.02914
1.18314	3.70445			1.18498	1.59321
0.847882	5.51638			1.02142
0.496109	5.72315			1.02705
3.13884	2.83948			1.40804
0.93666	1.55305
2.63128	1.26724
1.40642	0.796428
0.687889	1.6067
0.842249	1.90329
1.61119	4.75194
1.29578	1.89738
2.37668	1.49386
1.30246	0.866592
1.62885	0.721778
1.44642	2.3554
0.733042	1.34418
0.364564	1.33683
0.986968	2.30184
0.663452	0.982958
1.57749	0.1367
1.21321	0.601402
0.825257	3.7201
1.20032	1.99561
1.04214	1.62054
0.621831	3.75619
1.19269	2.59548
0.174311	1.75333
1.27917	1.16443
1.8653	1.44948
3.79055	1.41921
0.20524	2.12457
1.44165	1.19965
0.160565	3.47143
2.03503	3.06209
0.0477303	0.942101
0.473867	1.04358
1.16271	1.10076
2.4058	1.20261
0.539257	0.86936
1.99532	0.437592
0.494582	3.07946
0.515297	0.77915
0.84559	2.03703
1.12968	2.73447
1.5982	0.753471
0.335449	0.973412
1.9073	0.927305
0.250489	0.843204
0.62374	0.702018
1.00415	1.33225
1.26333	0.432628
2.64073	1.08386
1.20853	1.49635
0.292491	0.808265
0.254403	0.442078
0.109493	1.48632
0.235215	1.77175
2.14844	0.909167
1.09083	1.41769
0.963484	1.59648
1.65767
2.32676
1.87532
0.350341
0.484176
1.45845
0.952506
2.04687
2.20285
1.62675
1.88735
1.17922
0.880911
1.32079
2.03913
1.30905
0.386425
1.80086
1.19163
1.2534
1.99551
1.20529
2.15884
1.92783
0.462125
1.05637
0.453915
2.6898
1.53128
1.25187
1.19135
1.34705

[truncated: 102 more sheets: Figure 2B, Figure 2D, Figure 2E, Figure 3B, Figure 3H, Figure 4B, Figure 4D, Figure 4F, Figure 4H, Figure 5B, Figure 5C, Figure 5D, Figure 5E, Figure 5F, Figure 5G, Figure 5I, Figure 6A, Figure 6B, Figure 6D, Figure 6G …]
